# Supplementary material for: Evaluation of LD decay and various LD-decay estimators in simulated and SNP-array data of tetraploid potato
Source: Theor Appl Genet. 2016 Oct 3;130(1):123–35. doi: 10.1007/s00122-016-2798-8 (PMC5214954; doi:10.1007/s00122-016-2798-8)
Supplement: Supplementary file 3 — Supplementary material 3 (XLSX 9 kb) [file 122_2016_2798_MOESM3_ESM.xlsx]

## Sheet: Sheet1
Supplementary Material 1
Evaluation of LD-decay and various LD-decay estimators in simulated and SNP-array data of tetraploid potato.
Theor.Appl.Genet.
Peter G. Vos, M. João Paulo, Roeland E. Voorrips, Richard G.F. Visser, Herman J. van Eck, Fred A. van Eeuwijk
Wageningen University & Research
corresponding author:
herman.vaneck@wur.nl
Allele frequencies of the founder haplotypes as used to simulated tetraploid potato genotypes.
6 Haplotypes	8 Haplotypes	10 Haplotypes	12 Haplotypes
0.3	0.25	0.25	0.175
0.25	0.175	0.15	0.15
0.175	0.175	0.15	0.125
0.125	0.15	0.125	0.1
0.1	0.1	0.1	0.1
0.05	0.075	0.075	0.075
	0.05	0.05	0.075
	0.025	0.05	0.05
		0.025	0.05
		0.025	0.05
			0.025
			0.025
