# Supplementary material for: Evaluation of LD decay and various LD-decay estimators in simulated and SNP-array data of tetraploid potato
Source: Theor Appl Genet. 2016 Oct 3;130(1):123–35. doi: 10.1007/s00122-016-2798-8 (PMC5214954; doi:10.1007/s00122-016-2798-8)
Supplement: Supplementary file 4 — Supplementary material 4 (XLSX 30 kb) [file 122_2016_2798_MOESM4_ESM.xlsx]

## Sheet: Sheet1
Supplementary Material 2
Evaluation of LD-decay and various LD-decay estimators in simulated and SNP-array data of tetraploid potato.
Theor.Appl.Genet.
Peter G. Vos, M. João Paulo, Roeland E. Voorrips, Richard G.F. Visser, Herman J. van Eck, Fred A. van Eeuwijk
Wageningen University & Research
corresponding author:
herman.vaneck@wur.nl
Overview of the plant material analysed with the SNP array, including information on the year of market release and the assigment to a structure group.
P8code	Genotype	Ploidy	Year of Release	Stuctrure group
P80001	1256(A)23 = Black 1256	Tetraploid	1955	Rest
P80003	Ackersegen	Tetraploid	1929	Rest
P80004	Adirondack	Tetraploid	1881	Rest
P80007	Agata	Tetraploid	1990	Rest
P80008	Agria	Tetraploid	1985	Agria
P80009	Ajiba	Tetraploid	1992	Rest
P80010	Albion	Tetraploid	1895	Rest
P80011	Alcmaria	Tetraploid	1969	Rest
P80012	Allure	Tetraploid	1990	Starch
P80014	Almera	Tetraploid	1999	Rest
P80015	Alpha	Tetraploid	1925	Rest
P80018	Am 78-3704	Tetraploid	1988	Starch
P80019	Amorosa	Tetraploid	2000	Rest
P80020	Ampera	Tetraploid	1998	Rest
P80021	Amyla	Tetraploid	1999	Rest
P80022	Anosta	Tetraploid	1975	Rest
P80024	Arcade	Tetraploid	1999	Agria
P80025	Arinda	Tetraploid	1993	Rest
P80026	Arnova	Tetraploid	1999	Rest
P80028	Arran Chief	Tetraploid	1911	Rest
P80030	Arran Victory	Tetraploid	1918	Rest
P80031	Arrow	Tetraploid	2004	Rest
P80032	Astarte	Tetraploid	1976	Starch
P80033	Asterix	Tetraploid	1991	Rest
P80034	Atlantic	Tetraploid	1976	Rest
P80035	Aurora	Tetraploid	1972	Rest
P80036	Ausonia	Tetraploid	1981	Rest
P80037	Avenance	Tetraploid	2005	Starch
P80038	Ballydoon	Tetraploid	1931	Rest
P80039	Bartina	Tetraploid	1988	Rest
P80040	Belle De Fontenay	Tetraploid	1885	Rest
P80041	Bellini	Tetraploid	2001	Rest
P80042	Berber	Tetraploid	1984	Rest
P80043	Bildtstar	Tetraploid	1984	Rest
P80044	Bintje	Tetraploid	1910	Rest
P80045	Biogold	Tetraploid	2004	Rest
P80046	British Queen	Tetraploid	1894	Rest
P80047	Caesar	Tetraploid	1990	Rest
P80048	Champion	Tetraploid	1876	Rest
P80049	Charlotte	Tetraploid	1981	Rest
P80050	Cherie	Tetraploid	1997	Rest
P80051	Cilena	Tetraploid	1981	Rest
P80052	Civa	Tetraploid	1960	Rest
P80053	Clivia	Tetraploid	1962	Rest
P80054	Craigs Alliance	Tetraploid	1948	Rest
P80055	Craigs Bounty	Tetraploid	1946	Rest
P80056	Craigs Defiance	Tetraploid	1938	Rest
P80057	Daisy	Tetraploid	1998	Rest
P80059	Desiree	Tetraploid	1962	Rest
P80061	Diamant	Tetraploid	1982	Rest
P80062	Ditta	Tetraploid	1989	Rest
P80063	Donald	Tetraploid	1996	Rest
P80064	Doon Star	Tetraploid	1926	Rest
P80065	Dorado	Tetraploid	1995	Rest
P80067	Dr Mcintosh	Tetraploid	1944	Rest
P80070	Early Rose	Tetraploid	1867	Rest
P80072	Eden (2000)	Tetraploid	2000	Rest
P80073	Ehud	Tetraploid	1965	Rest
P80074	Eigenheimer	Tetraploid	1893	Rest
P80075	Elisabeth	Tetraploid	2002	Rest
P80076	Eos	Tetraploid	2000	Rest
P80077	Epicure	Tetraploid	1897	Rest
P80078	Escort	Tetraploid	1982	Rest
P80079	Estima	Tetraploid	1973	Rest
P80080	Exquisa	Tetraploid	1992	Rest
P80081	Fabula	Tetraploid	1997	Rest
P80082	Felsina	Tetraploid	1992	Rest
P80083	Festien	Tetraploid	2000	Starch
P80084	Fianna	Tetraploid	1987	Rest
P80085	Fichtelgold	Tetraploid	1945	Rest
P80087	Flourball (Sutton's)	Tetraploid	1870	Rest
P80088	Fontane	Tetraploid	1999	Agria
P80089	Fresco	Tetraploid	1985	Rest
P80090	Frieslander	Tetraploid	1990	Rest
P80093	Gladstone	Tetraploid	1932	Rest
P80094	Gloria	Tetraploid	1972	Rest
P80095	Golden Wonder	Tetraploid	1906	Rest
P80096	Goya (2000)	Tetraploid	2000	Starch
P80097	Great Scot	Tetraploid	1909	Rest
P80098	Hansa	Tetraploid	1957	Rest
P80099	Herald	Tetraploid	1928	Rest
P80100	Hermes	Tetraploid	1973	Rest
P80102	Home Guard	Tetraploid	1943	Rest
P80104	Impala	Tetraploid	1989	Rest
P80106	Innovator	Tetraploid	1999	Rest
P80107	Inova	Tetraploid	1999	Rest
P80109	Irish Queen	Tetraploid	1899	Rest
P80110	Jaerla	Tetraploid	1969	Rest
P80111	Jaune D'Or	Tetraploid	1850	Rest
P80113	Karnico	Tetraploid	1987	Starch
P80114	Kartel	Tetraploid	1994	Starch
P80115	Katahdin	Tetraploid	1932	Rest
P80116	Kennebec	Tetraploid	1948	Rest
P80117	Kepplestone Kidney	Tetraploid	1899	Rest
P80118	Kerpondy	Tetraploid	1949	Rest
P80120	King George	Tetraploid	1911	Rest
P80121	Kondor	Tetraploid	1984	Rest
P80122	Kuras	Tetraploid	1996	Rest
P80123	Kuroda	Tetraploid	1998	Rest
P80124	Lady Christl	Tetraploid	1996	Rest
P80125	Lady Claire	Tetraploid	1996	Agria
P80126	Lady Olympia	Tetraploid	1996	Agria
P80127	Lady Rosetta	Tetraploid	1988	Starch
P80128	Laura	Tetraploid	1998	Rest
P80129	Lenape	Tetraploid	1967	Rest
P80130	Leyla	Tetraploid	1988	Rest
P80131	Libertas	Tetraploid	1946	Rest
P80132	Liseta	Tetraploid	1988	Rest
P80133	Magnum Bonum	Tetraploid	1876	Rest
P80134	Majestic	Tetraploid	1911	Rest
P80135	Marfona	Tetraploid	1977	Rest
P80136	Maris Piper	Tetraploid	1963	Rest
P80139	Markies	Tetraploid	1997	Agria
P80140	May Queen	Tetraploid	1890	Rest
P80141	Mercator	Tetraploid	1999	Starch
P80142	Monalisa	Tetraploid	1982	Rest
P80143	Mondial	Tetraploid	1987	Rest
P80144	Morene	Tetraploid	1983	Rest
P80146	Myatt'S Ashleaf	Tetraploid	1804	Rest
P80147	Nicola	Tetraploid	1973	Rest
P80149	Niska	Tetraploid	1990	Rest
P80150	Noisette	Tetraploid	1993	Rest
P80151	Nomade	Tetraploid	1995	Starch
P80153	Obelix	Tetraploid	1988	Rest
P80157	Paterson'S Victoria	Tetraploid	1856	Rest
P80158	Peerless	Tetraploid	1862	Rest
P80159	Pentland Dell	Tetraploid	1961	Rest
P80160	Pepo (1919)	Tetraploid	1919	Rest
P80161	Picasso	Tetraploid	1994	Rest
P80162	Premiere	Tetraploid	1979	Rest
P80163	Prevalent	Tetraploid	1966	Rest
P80164	Primura	Tetraploid	1961	Rest
P80165	Profijt	Tetraploid	1949	Rest
P80166	Ramos	Tetraploid	2000	Agria
P80167	Record	Tetraploid	1932	Rest
P80169	Red Scarlett	Tetraploid	1999	Rest
P80170	Redstar	Tetraploid	1997	Rest
P80172	Remarka	Tetraploid	1991	Rest
P80173	Romano	Tetraploid	1981	Rest
P80175	Russet Burbank	Tetraploid	1888	Rest
P80176	Samba	Tetraploid	1989	Rest
P80177	Santana	Tetraploid	1994	Rest
P80178	Sante	Tetraploid	1983	Rest
P80179	Saskia	Tetraploid	1946	Rest
P80180	Saturna	Tetraploid	1964	Rest
P80181	Seresta	Tetraploid	1994	Starch
P80182	Shamrock	Tetraploid	1899	Rest
P80183	Shepody	Tetraploid	1980	Rest
P80185	Spunta	Tetraploid	1968	Rest
P80187	Tahi	Tetraploid	1960	Rest
P80188	Tasso	Tetraploid	1963	Rest
P80189	The Alness	Tetraploid	1934	Rest
P80190	Timate	Tetraploid	1984	Rest
P80191	Tinwald'S Perfection	Tetraploid	1914	Rest
P80192	Toyoshiro	Tetraploid	1976	Rest
P80193	Triplo	Tetraploid	2000	Agria
P80194	Triumf	Tetraploid	1921	Rest
P80196	Ulster Glade	Tetraploid	1961	Rest
P80197	Ulster Knight	Tetraploid	1954	Rest
P80198	Ulster Sceptre	Tetraploid	1962	Rest
P80199	Ultimus	Tetraploid	1935	Rest
P80200	Umatilla Russet	Tetraploid	1998	Rest
P80201	Up To Date	Tetraploid	1894	Rest
P80202	Urgenta	Tetraploid	1951	Rest
P80204	Ve 66-295	Tetraploid	1976	Rest
P80205	Ve 70-9	Tetraploid	1980	Starch
P80206	Ve 71-105	Tetraploid	1981	Starch
P80207	Ve 74-45	Tetraploid	1987	Rest
P80208	Victoria	Tetraploid	1997	Agria
P80209	Virgo	Tetraploid	2002	Rest
P80210	Vivaldi	Tetraploid	1998	Rest
P80213	Voyager	Tetraploid	2003	Rest
P80214	Vtn 62-33-3	Tetraploid	1972	Starch
P80215	W 72-22-496	Tetraploid	1982	Rest
P80217	Wilja	Tetraploid	1967	Rest
P80218	Winston	Tetraploid	1992	Rest
P80219	Wisent	Tetraploid	2005	Starch
P80220	Y 66-13-636	Tetraploid	1976	Rest
P80221	Yam	Tetraploid	1787	Rest
P80222	Yukon Gold	Tetraploid	1980	Rest
P80225	Merano	Tetraploid	2006	Starch
P80226	Pink Firr Apple	Tetraploid	1850	Rest
P80227	Folva	Tetraploid	1989	Rest
P80228	Nadine	Tetraploid	1987	Rest
P80229	Panda	Tetraploid	1986	Rest
P80230	Arielle	Tetraploid	1999	Rest
P80231	Marabel	Tetraploid	1993	Rest
P80232	Vitelotte Noire	Tetraploid	1899	Rest
P80233	Quarta	Tetraploid	1979	Agria
P80234	Princess	Tetraploid	1998	Rest
P80235	Ratte	Tetraploid	1872	Rest
P80237	Stirling	Tetraploid	1991	Rest
P8B001	Courage	Tetraploid	1998	Rest
P8B003	Hzpc06- 3	Tetraploid	2009	Rest
P8B004	Pallas_Duplo	Tetraploid	2003	Rest
P8B005	Crisps4all	Tetraploid	2008	Rest
P8B006	Opera	Tetraploid	2007	Agria
P8B007	Taurus	Tetraploid	2008	Rest
P8B008	Hzpc06- 8	Tetraploid	2009	Rest
P8B009	Hzpc06- 9	Tetraploid	2009	Agria
P8B010	Heroud	Tetraploid	2010	Agria
P8B011	Hzpc06- 11	Tetraploid	2009	Agria
P8B012	Dione	Tetraploid	2010	Agria
P8B013	Hzpc06- 13	Tetraploid	2009	Agria
P8B014	Challenger	Tetraploid	2008	Agria
P8B015	Dolce Vita	Tetraploid	2008	Agria
P8B016	Countessa	Tetraploid	2008	Agria
P8B017	Sagitta	Tetraploid	2006	Rest
P8B018	Leonardo	Tetraploid	2010	Agria
P8B019	Hzpc06- 19	Tetraploid	2009	Rest
P8B020	Annabelle	Tetraploid	2001	Rest
P8B021	Hzpc06- 21	Tetraploid	2009	Rest
P8B022	Smart	Tetraploid	2008	Agria
P8B023	Lucinda	Tetraploid	2011	Rest
P8B024	Marilyn	Tetraploid	2006	Rest
P8B025	Oriana	Tetraploid	2006	Rest
P8B026	Laurene	Tetraploid	2008	Rest
P8B027	Susanne	Tetraploid	2008	Rest
P8B029	Hzpc06- 29	Tetraploid	2009	Rest
P8B030	Sifra	Tetraploid	2008	Rest
P8B031	Hzpc06- 31	Tetraploid	2009	Agria
P8B032	Dynamica	Tetraploid	2006	Rest
P8B033	Amarin	Tetraploid	2010	Rest
P8B034	Hzpc06- 34	Tetraploid	2009	Rest
P8B035	Canberra	Tetraploid	2007	Rest
P8B036	Snowbird	Tetraploid	2011	Rest
P8B037	Bronko	Tetraploid	2008	Agria
P8B038	Sylvana	Tetraploid	2008	Rest
P8B039	Casteline	Tetraploid	2001	Rest
P8B040	Everest	Tetraploid	2006	Rest
P8B041	Florida	Tetraploid	2003	Agria
P8B042	Labadia	Tetraploid	2001	Rest
P8B043	Saphire	Tetraploid	2004	Rest
P8B044	Simply Red	Tetraploid	2001	Rest
P8B045	Spirit	Tetraploid	2006	Rest
P8B046	Veronie	Tetraploid	1999	Rest
P8B047	Vision	Tetraploid	2006	Agria
P8B048	Vr-90-44	Tetraploid	2000	Agria
P8B050	Vr-00-1078	Tetraploid	2010	Rest
P8B051	Vr-92-501	Tetraploid	2002	Rest
P8B052	Vr-93-146	Tetraploid	2003	Agria
P8B053	Satellite	Tetraploid	2007	Rest
P8B054	Vr-95-313	Tetraploid	2005	Rest
P8B055	Vr-95-562	Tetraploid	2005	Rest
P8B056	Vr-95-98	Tetraploid	2005	Rest
P8B057	Vr-96-325	Tetraploid	2006	Agria
P8B058	Vr-97-1127	Tetraploid	2007	Rest
P8B059	Vr-97-670	Tetraploid	2007	Rest
P8B060	Bafana	Tetraploid	2009	Rest
P8B061	Vr-98-1106	Tetraploid	2008	Agria
P8B062	Eurostar	Tetraploid	2011	Agria
P8B063	Chipper	Tetraploid	2010	Rest
P8B064	Vr-98-321	Tetraploid	2008	Rest
P8B065	Vr-98-377	Tetraploid	2008	Agria
P8B066	Vr-98-413	Tetraploid	2008	Rest
P8B067	Vr-98-72	Tetraploid	2008	Rest
P8B068	Vr-98-808	Tetraploid	2008	Agria
P8B069	Vr-98-967	Tetraploid	2008	Agria
P8B070	Vr-99-406	Tetraploid	2009	Rest
P8B071	Vr-99-579	Tetraploid	2009	Rest
P8B072	Vr-99-680	Tetraploid	2009	Agria
P8B073	Vr-99-715	Tetraploid	2009	Agria
P8B074	Vr-99-906	Tetraploid	2009	Rest
P8B075	El mundo	Tetraploid	2010	Rest
P8B076	Vr-00-1077	Tetraploid	2010	Rest
P8B077	Arizona	Tetraploid	2009	Rest
P8B079	Cara	Tetraploid	1973	Rest
P8B080	Artemis	Tetraploid	2000	Rest
P8B081	Ar 76-168-1	Tetraploid	1986	Rest
P8B083	Zafira	Tetraploid	2003	Rest
P8B084	Armundo	Tetraploid	1997	Rest
P8B085	Ambition	Tetraploid	2007	Rest
P8B087	Pekaro	Tetraploid	2007	Rest
P8B088	Manitou	Tetraploid	2008	Rest
P8B089	Ar 80-127-5	Tetraploid	1990	Rest
P8B090	Rosagold	Tetraploid	2010	Rest
P8B091	Rosella	Tetraploid	1991	Agria
P8B092	Ar 99-1184	Tetraploid	2009	Agria
P8B093	Red One	Tetraploid	2001	Rest
P8B094	Ar 99-1333	Tetraploid	2009	Rest
P8B095	Red Baron	Tetraploid	2002	Rest
P8B096	Mustang	Tetraploid	2005	Rest
P8B097	Excellent	Tetraploid	2009	Agria
P8B098	Ar 96-1120	Tetraploid	2006	Agria
P8B099	Ar 97-3342	Tetraploid	2007	Rest
P8B100	Raja	Tetraploid	1994	Rest
P8B101	Brodick	Tetraploid	1990	Rest
P8B102	Ar 96-0746	Tetraploid	2006	Starch
P8B103	Silvester	Tetraploid	1998	Agria
P8B104	Citadel	Tetraploid	2007	Rest
P8B105	Granola	Tetraploid	1975	Rest
P8B106	Ar 98-1428	Tetraploid	2008	Rest
P8B108	Ar 85-96-13	Tetraploid	1995	Starch
P8B109	Arsenal	Tetraploid	2009	Rest
P8B110	Sinora	Tetraploid	1999	Agria
P8B111	Ar 99-1343	Tetraploid	2009	Rest
P8B112	Aladin	Tetraploid	1999	Rest
P8B113	El Paso	Tetraploid	2003	Rest
P8B114	Saviola	Tetraploid	2009	Rest
P8B115	Arlanda	Tetraploid	2007	Starch
P8B116	Avano	Tetraploid	2005	Starch
P8B117	Avarna	Tetraploid	2005	Starch
P8B118	Avaya	Tetraploid	2005	Starch
P8B119	Aveka	Tetraploid	2001	Starch
P8B121	Aventra	Tetraploid	2005	Starch
P8B122	Averia	Tetraploid	2004	Starch
P8B123	Aviala	Tetraploid	2004	Starch
P8B125	Elkana	Tetraploid	1978	Rest
P8B126	Ka 77-0133	Tetraploid	1987	Starch
P8B127	Ka 96-0202	Tetraploid	2006	Rest
P8B128	Altus	Tetraploid	2008	Starch
P8B129	Ka 97-0743	Tetraploid	2007	Starch
P8B130	Axion	Tetraploid	2008	Starch
P8B131	Kantara	Tetraploid	1997	Starch
P8B132	Karakter	Tetraploid	1996	Starch
P8B133	Kardal	Tetraploid	1988	Starch
P8B134	Kardent	Tetraploid	1996	Starch
P8B135	Katinka	Tetraploid	1998	Starch
P8B136	Mantra	Tetraploid	2003	Starch
P8B138	Mara	Tetraploid	1973	Starch
P8B139	Menco	Tetraploid	2003	Starch
P8B142	Robeny	Tetraploid	2006	Starch
P8B145	Starga	Tetraploid	2000	Starch
P8B146	Stefano	Tetraploid	1993	Starch
P8B148	Ulme	Tetraploid	1991	Rest
P8B149	Valiant	Tetraploid	1987	Starch
P8B151	Vectra	Tetraploid	2006	Starch
P8B152	Verba	Tetraploid	1981	Starch
P8B153	Accord	Tetraploid	1996	Rest
P8B154	Cupido	Tetraploid	1995	Rest
P8B155	Lady Felicia	Tetraploid	1997	Agria
P8B156	Rijk98-049-008	Tetraploid	2008	Rest
P8B157	Dob2000-534-036	Tetraploid	2010	Rest
P8B158	Bionica	Tetraploid	2008	Rest
P8B159	Lady Amarilla	Tetraploid	2007	Agria
P8B160	Lady Blanca	Tetraploid	2007	Agria
P8B161	Orchestra	Tetraploid	2007	Rest
P8B162	Soprano	Tetraploid	2005	Rest
P8B163	Cmk1998-035-053	Tetraploid	2008	Rest
P8B164	Cmk1998-601-035	Tetraploid	2008	Rest
P8B165	Cmk1999-038-039	Tetraploid	2009	Rest
P8B166	Cmk1999-079-034	Tetraploid	2009	Rest
P8B167	Cmk2001-003-001	Tetraploid	2011	Agria
P8B168	Cmk2001-034-056	Tetraploid	2011	Rest
P8B169	Cmk2001-050-016	Tetraploid	2011	Rest
P8B170	Cmk2001-067-018	Tetraploid	2011	Rest
P8B171	Defender	Tetraploid	2006	Rest
P8B172	Melody	Tetraploid	2001	Rest
P8B173	Terra Gold	Tetraploid	2004	Rest
P8B174	Musica	Tetraploid	2007	Rest
P8B175	Cmk2000-032-009	Tetraploid	2010	Rest
P8B176	Cmk2001-049-007	Tetraploid	2011	Rest
P8B177	Cmk2001-053-011	Tetraploid	2011	Agria
P8B178	Cmk2001-069-050	Tetraploid	2011	Rest
P8B179	Lady Valora	Tetraploid	2007	Agria
P8B180	Lady Jo	Tetraploid	2001	Agria
P8B181	Lady Lenora	Tetraploid	2010	Rest
P8B182	Cmk2001-023-039	Tetraploid	2011	Agria
P8B183	Cmk2002-004-004	Tetraploid	2012	Rest
P8B184	Vos2001-017-001	Tetraploid	2011	Rest
P8B185	Cmk2002-010-008	Tetraploid	2012	Rest
P8B186	Cmk2002-023-018	Tetraploid	2012	Rest
P8B187	Cmk2002-204-002	Tetraploid	2012	Rest
P8B189	Cmk2002-210-026	Tetraploid	2012	Agria
P8B190	Cmk2003-607-004	Tetraploid	2013	Rest
P8CMK002	AND80-1646-78	Tetraploid	1990	Rest
P8CMK003	BL6174167	Tetraploid	na	Rest
P8CMK004	BM77-268	Tetraploid	1987	Rest
P8CMK005	CENTURY RUSSET	Tetraploid	1995	Rest
P8CMK006	CLASSIC RUSSET	Tetraploid	2009	Rest
P8CMK007	CLEARWATER RUSSET	Tetraploid	2008	Rest
P8CMK008	CMK1988-169-005	Tetraploid	1998	Rest
P8CMK009	CMK1988-171-007	Tetraploid	1998	Rest
P8CMK010	CMK1988-171-008	Tetraploid	1998	Rest
P8CMK011	CMK1990-002-002	Tetraploid	2000	Agria
P8CMK012	CMK1990-100-010	Tetraploid	2000	Agria
P8CMK013	CMK1990-331-163	Tetraploid	2000	Starch
P8CMK014	CMK1991-088-016	Tetraploid	2001	Rest
P8CMK015	CMK1993-121-025	Tetraploid	2003	Rest
P8CMK016	CMK1994-010-022	Tetraploid	2004	Agria
P8CMK017	CMK1994-016-009	Tetraploid	2004	Rest
P8CMK018	CMK1994-017-002	Tetraploid	2004	Agria
P8CMK019	CMK1994-028-020	Tetraploid	2004	Rest
P8CMK020	CMK1994-059-005	Tetraploid	2004	Rest
P8CMK021	CMK1995-078-008	Tetraploid	2005	Agria
P8CMK022	CMK1997-007-004	Tetraploid	2007	Agria
P8CMK023	CMK1997-023-006	Tetraploid	2007	Starch
P8CMK024	CMK2002-062-033	Tetraploid	2012	Rest
P8CMK025	CMK2002-204-008	Tetraploid	2012	Rest
P8CMK026	CMK2004-001-002	Tetraploid	2014	Rest
P8CMK027	CMK2004-006-019	Tetraploid	2014	Rest
P8CMK028	CMK2004-016-080	Tetraploid	2014	Rest
P8CMK029	CMK2004-075-048	Tetraploid	2014	Agria
P8CMK030	CMK2004-614-002	Tetraploid	2014	Rest
P8CMK031	CMK2005-010-027	Tetraploid	2015	Rest
P8CMK033	CMK2005-039-015	Tetraploid	2015	Rest
P8CMK034	CMK2005-062-026	Tetraploid	2015	Agria
P8CMK035	CMK2005-074-007	Tetraploid	2015	Rest
P8CMK036	CMK2005-210-007	Tetraploid	2015	Agria
P8CMK037	CMK2005-223-006	Tetraploid	2015	Rest
P8CMK038	CMK2005-226-020	Tetraploid	2015	Rest
P8CMK039	CMK2006-027-019	Tetraploid	2016	Rest
P8CMK040	CMK2006-027-035	Tetraploid	2016	Agria
P8CMK041	CMK2006-048-014	Tetraploid	2016	Rest
P8CMK042	CMK2006-069-010	Tetraploid	2016	Rest
P8CMK043	CMK2006-070-005	Tetraploid	2016	Rest
P8CMK044	CMK2007-011-004	Tetraploid	2017	Agria
P8CMK045	CMK2007-038-029	Tetraploid	2017	Agria
P8CMK046	CMK2007-042-003	Tetraploid	2017	Starch
P8CMK047	CMK2007-055-043	Tetraploid	2017	Rest
P8CMK048	CMK2007-073-001	Tetraploid	2017	Rest
P8CMK049	CMK2008-049-004	Tetraploid	2018	Rest
P8CMK050	CMK2008-061-003	Tetraploid	2018	Rest
P8CMK051	CMK2008-070-001	Tetraploid	2018	Agria
P8CMK052	CMK2008-090-010	Tetraploid	2018	Rest
P8CMK053	CMK2008-201-005	Tetraploid	2018	Rest
P8CMK054	CMK2008-201-025	Tetraploid	2018	Rest
P8CMK055	CMK2008-613-031	Tetraploid	2018	Agria
P8CMK056	DOB1997-507-015	Tetraploid	2007	Rest
P8CMK057	GEM RUSSET	Tetraploid	2000	Rest
P8CMK058	HIGHLAND RUSSET	Tetraploid	2006	Rest
P8CMK059	LADY AMELIA	Tetraploid	1996	Agria
P8CMK060	LADY ANNA	Tetraploid	2010	Agria
P8CMK061	LADY BRITTA	Tetraploid	2008	Agria
P8CMK062	PB2004-041-001	Tetraploid	2014	Rest
P8CMK063	PB2006-069-001	Tetraploid	2016	Rest
P8CMK064	PK87-204-013	Tetraploid	1997	Agria
P8CMK065	RUSSET NORKOTAH	Tetraploid	1987	Rest
P8CMK066	SARPO MIRA	Tetraploid	2003	Rest
P8CMK067	SUMMIT RUSSET	Tetraploid	2003	Rest
P8CMK068	TA11-605	Tetraploid	na	Rest
P8CMK069	VE8228	Tetraploid	1992	Rest
P8CMK070	VED2005-011-001	Tetraploid	2015	Rest
P8CMK071	VED2005-076-002	Tetraploid	2015	Agria
P8CMK073	VOS2003-017-001	Tetraploid	2013	Rest
P8S010	Dali	Tetraploid	1995	Rest
P8S011	Evita	Tetraploid	1988	Agria
P8S012	Frisia	Tetraploid	1988	Rest
P8S017	Milva	Tetraploid	1998	Rest
P8S018	Ranger Russet	Tetraploid	1991	Rest
P8S020	Rodeo	Tetraploid	1999	Rest
P8S022	Safrane	Tetraploid	1991	Rest
P8S023	BELANA	Tetraploid	2001	Rest
P8S024	MOZART	Tetraploid	2003	Rest
P8S026	TOLUCA	Tetraploid	2006	Rest
P8S027	AMANDA	Tetraploid	1986	Rest
P8S029	ANUSCHKA	Tetraploid	2004	Rest
P8S030	BELLANOVA	Tetraploid	2011	Rest
P8S031	BINELLA	Tetraploid	1990	Rest
P8S032	ENDEAVOUR	Tetraploid	2011	Rest
P8S033	KASTELLI	Tetraploid	2011	Rest
P8S034	MONTE CARLO	Tetraploid	2009	Starch
P8S035	LANORMA	Tetraploid	2006	Rest
P8S036	OSIRA	Tetraploid	2010	Rest
P8S037	PANTHER	Tetraploid	2011	Rest
P8S038	XANTIA	Tetraploid	1998	Rest
P8S039	MURATO	Tetraploid	2002	Rest
P8S045	ZORBA	Tetraploid	1997	Rest
P8S046	ROYAL	Tetraploid	2008	Rest
P8S047	ELDENA	Tetraploid	2001	Rest
P8S049	CARUSO	Tetraploid	2010	Rest
P8S050	EUROLUNA	Tetraploid	2010	Starch
P8S051	OPAL	Tetraploid	2004	Rest
P8S052	REAAL	Tetraploid	1956	Rest
P8S054	AMADO	Tetraploid	2002	Starch
P8S055	EUROFLORA	Tetraploid	2010	Starch
P8S056	FORZA	Tetraploid	2008	Agria
P8S057	ARKULA	Tetraploid	1975	Rest
P8S058	CARDINAL	Tetraploid	1972	Rest
P8S061	IDAROSE	Tetraploid	2000	Rest
P8S063	MIRAKEL	Tetraploid	1994	Rest
P8S064	ROMANZE	Tetraploid	1979	Rest
P8S065	SLANEY	Tetraploid	1993	Rest
P8S066	VALENTINA	Tetraploid	2001	Rest
P8S067	CYCLOON	Tetraploid	1996	Rest
P8WUR001	707TG11-1	Tetraploid	1999	Rest
P8WUR002	IVP4X-041-1	Tetraploid	2010	Rest
P8WUR003	IVP4X-046-33	Tetraploid	2012	Rest
P8WUR004	IVP4X-061-1	Tetraploid	2011	Rest
P8WUR005	IVP4X-066-16	Tetraploid	2014	Rest
P8WUR006	IVP4X-072-17	Tetraploid	2011	Rest
P8WUR007	IVP4X-075-50	Tetraploid	2012	Rest
P8WUR008	IVP4X-076-24	Tetraploid	2011	Rest
P8WUR009	IVP4X-081-10	Tetraploid	2011	Starch
P8WUR010	IVP4X-088-13	Tetraploid	2013	Rest
P8WUR011	IVP4X-104-26	Tetraploid	2013	Rest
P8WUR012	IVP4X-116-14	Tetraploid	2014	Rest
P8WUR013	IVP4X-119-37	Tetraploid	2015	Rest
P8WUR014	IVP4X-121-40	Tetraploid	2014	Rest
P8WUR015	IVP4X-124-3	Tetraploid	2014	Starch
P8WUR016	IVP4X-132-6	Tetraploid	2014	Rest
P8WUR017	IVP4X-134-3	Tetraploid	2014	Rest
P8WUR018	IVP4X-142-8	Tetraploid	2014	Rest
P8WUR019	IVP4X-144-2	Tetraploid	2015	Rest
P8WUR020	IVP4X-150-10	Tetraploid	2015	Rest
P8WUR021	IVP4X-156-12	Tetraploid	2015	Rest
P8WUR022	IVP4X-163-10	Tetraploid	2015	Rest
P8WUR023	IVP4X-184-1	Tetraploid	2015	Rest
P8WUR024	IVP4X-184-42	Tetraploid	2015	Rest
P8WUR025	IVP4X-185-31	Tetraploid	2015	Rest
P8WUR026	IVP4X-185-8	Tetraploid	2015	Rest
P8WUR027	IVP4X-203-27	Tetraploid	2016	Rest
P8WUR028	IVP4X-203-28	Tetraploid	2016	Rest
P8WUR029	IVP4X-214-10	Tetraploid	2016	Rest
P8WUR030	IVP4X-215-13	Tetraploid	2016	Rest
P8WUR031	IVP4X-217-21	Tetraploid	2016	Rest
P8WUR032	IVP4X-217-22	Tetraploid	2016	Rest
P8WUR033	IVP4X-217-23	Tetraploid	2016	Rest
P8WUR034	IVP4X-217-26	Tetraploid	2016	Rest
P8WUR035	IVP4X-217-4	Tetraploid	2016	Rest
P8WUR036	IVP4X-218-10	Tetraploid	2016	Rest
P8WUR037	IVP4X-218-13	Tetraploid	2016	Rest
P8WUR038	IVP4X-220-6	Tetraploid	2016	Rest
P8WUR039	IVP4X-220-7	Tetraploid	2016	Rest
P8WUR040	IVP4X-223-13	Tetraploid	2016	Rest
P8WUR041	IVP4X-225-15	Tetraploid	2016	Rest
P8WUR042	KA 07-4188	Tetraploid	2017	Starch
P8WUR043	KA 07-4190	Tetraploid	2017	Starch
P8WUR044	KA 07-4192	Tetraploid	2017	Rest
P8WUR045	KA 02-2220	Tetraploid	2012	Rest
P8WUR046	RH4X-131-15	Tetraploid	2016	Rest
P8WUR048	RH4X-353-16	Tetraploid	2012	Rest
P8WUR049	RH4X-361-2	Tetraploid	2014	Rest
P8WUR050	RH4X-362-4	Tetraploid	2013	Rest
P8WUR051	RH4X-362-5	Tetraploid	2013	Rest
P8WUR052	RH4X-367-29	Tetraploid	2014	Starch
P8WUR053	RH4X-532-40	Tetraploid	2015	Rest
P8WUR054	RH4X-533-12	Tetraploid	2015	Rest
P8WUR055	RH4X-540-23	Tetraploid	2015	Rest
P8WUR056	RH4X-544-15	Tetraploid	2015	Rest
P8WUR057	RH4X-549-3	Tetraploid	2015	Rest
P8WUR058	RH4X-598-7	Tetraploid	2016	Starch
P8WUR059	RH4X-614-10	Tetraploid	2016	Starch
P8WUR060	RH4X-638-2	Tetraploid	2016	Rest
P8WUR061	RH4X-638-20	Tetraploid	2016	Rest
P8WUR062	RH4X-638-21	Tetraploid	2016	Rest
P8WUR063	RH4X-648-17	Tetraploid	2016	Rest
